# Supplementary material for: International initiative for a curated SDHB variant database improving the diagnosis of hereditary paraganglioma and pheochromocytoma
Source: J Med Genet. 2021 Aug 27;59(8):785–92. doi: 10.1136/jmedgenet-2020-107652 (PMC8882202; doi:10.1136/jmedgenet-2020-107652)
Supplement: Supplementary data [file jmedgenet-2020-107652supp001.xlsx]

## Sheet: Feuil1
Tool	Description	Link	Range	Results
dbSNP	Database of human nucleotide sequence variations	https://www.ncbi.nlm.nih.gov/snp/
gnomAD	Ressource aggregating both exome (>125,000) and genome (>15,000) sequencing data	https://gnomad.broadinstitute.org/
ClinVar	ClinVar aggregates information about genomic variations and their relationship to human health	https://www.ncbi.nlm.nih.gov/clinvar/
ESP	Database of variants from the Exome Sequencing Project (6503 samples)	https://evs.gs.washington.edu/EVS/
LOVD-SDHB	SDHB-centered database reporting SDHB variants	https://databases.lovd.nl/shared/genes/SDHB
SIFT	Prediction whether an amino acid substitution affects protein function	https://sift.bii.a-star.edu.sg/	0-1	tolerated > 0.5		damaging ≤ 0.5
PolyPhen2 (HumVar)	Prediction of the impact of an amino acid substitution on the structure and function of a human protein	http://genetics.bwh.harvard.edu/pph2/	0-1	benign ≤ 0.446	possibly damaging (0.447-0.908)		probably damaging ≥ 0.909
Mutation Taster	MutationTaster employs a Bayes classifier to predict the disease potential of an alteration	http://www.mutationtaster.org/		polymorphism		disease causing
Align GVGD	combines the biophysical characteristics of amino acids and protein multiple sequence alignments to predict missense variants	http://agvgd.hci.utah.edu/	C0-C65
MaxEntScan	Maximum entropy principle	http://hollywood.mit.edu/burgelab/maxent/Xmaxentscan_scoreseq.html		variant score less then 15% lower than the wild type : no effect on splicing		variant score at least 15% lower than the wild type : possible effect on splicing
NNSplice	Splice site prediction by Neural networks	http://fruitfly.org/seq_tools/splice.hmtl		variant score less than 5% lower than the wild type : no effect on splicing		variant score at least 5% lower than the wild type : possible effect on splicing
PhyloP	PhyloP scores measure evolutionary conservation at individual alignment sites	http://compgen.bscb.cornell.edu/phast	-14.1-6.4	not conserved < 0	weakly conserved (0-2.1)	moderately conserved (2.1-4)	highly conserved (4-6.4)
Orthologs conservation	Amino acid conservation among 14 orthologs (ratio of x orthologs with the same amino acid/14)	Ensembl Compara MUSCLE	0-1	weakly conserved (0-0.5)		moderately conserved (0.5-0.8)	highly conserved (0.8-1)
Grantham distance	Categorize codon replacements into classes of increasing chemical dissimilarity		0-215	conservative (0-50)	moderately conservative (51-100)	moderately radical (101-150)	radical (≥ 151)
Supplemental Table S1: Tools for in silico prediction and databases used as reference
