# Supplementary material for: International initiative for a curated SDHB variant database improving the diagnosis of hereditary paraganglioma and pheochromocytoma
Source: J Med Genet. 2021 Aug 27;59(8):785–92. doi: 10.1136/jmedgenet-2020-107652 (PMC8882202; doi:10.1136/jmedgenet-2020-107652)
Supplement: Supplementary data [file jmedgenet-2020-107652supp002.xlsx]

## Sheet: SDHB variants
Variant location	DNA change c.	Protein change p.	Variation type	# of occurrences	Reported in dbSNP	Reported in gnomAD	Reported in ESP	Reported in ClinVar	Reported in LOVD	Publication references	Identified co-occurring variant	cDNA analysis results if performed in at least one case	LOH detection results if performed in at least one case	IHC analysis results if performed in at least one case	Additional analyses results	Variant classification according to ACMG Criteria	Variant classification according to the NGSnPPGL study group algorithm	Discordance between ACMG & NGSnPPL classifications	Proposed interpretation by experts (1st round of reviewing)	Consensus classification by experts (2nd round of reviewing)
	c.(?_-151)_(*159_?)del	Whole gene deletion	RGT	5				Pathogenic	y	PMID:16258955 (Cascon), PMID:19351833 (Neumann), PMID:19251979 (Armstrong)						Likely pathogenic	Likely pathogenic	n	Pathogenic	Pathogenic
	c.(?_-151)_(*159_?)dup	Whole gene duplication	RGT	1				UV								VUS	VUS	n	VUS	VUS
	c.(?_-151)_(765+1_766-1)del	Deletion of exons 1 to 7	RGT	4					y	PMID:22517557 (Buffet)						Likely pathogenic	Likely pathogenic	n	Pathogenic	Pathogenic
	c.(?_-151)_(200+1_201-1)del	Deletion of exons 1 & 2	RGT	2				Pathogenic	y	PMID:20379037 (Kodama), PMID:23666964 (Rattenberry)						Pathogenic	Pathogenic	n	Pathogenic	Pathogenic
	c.(?_-151)_(72+1_73-1)del	Exon 1 deletion	RGT	52				Pathogenic	y	PMID:19351833 (Neumann), PMID:20418362 (Lodish), PMID:17652212 (Amar),PMID:15531530 (McWhinney), PMID:19454582 (Burnichon), PMID:19389109 (Solis), PMID:16258955 (Cascon) ,PMID:18057081 (Cascon), PMID:19258401 (Cascon), PMID:30877234 (Ben Aim)				SDHB negative	transcriptomic data: classification in cluster C1A	Pathogenic	Pathogenic	n	Pathogenic	Pathogenic
5'UTR	c.-70C>T	p.?	5' UTR	1												VUS	VUS	n	VUS	VUS
5'UTR	c.-55C>T	p.?	5' UTR	1	rs1421699002	ALL:0.0032% - AFR:0.012%					SDHB c.464C>T, p.Pro155Leu			SDHB negative		VUS	Likely benign	y	VUS	VUS
5'UTR	c.-31T>G	p.?	5' UTR	1							SDHC c.215G>A, p.Arg72His					VUS	Likely benign	y	VUS	VUS
5'UTR	c.-19del	p.?	5' UTR	1									no LOH	SDHB positive		VUS	Likely benign	y	Likely Benign	Likely Benign
Exon 1	c.3G>A	p.Met1?	initiation codon	1	rs1131691061			Pathogenic/Likely pathogenic​	y	PMID:19351833 (Neumann), PMID:22241717 (Piccini)						Likely pathogenic	Likely pathogenic	n	Likely Pathogenic	Likely Pathogenic
Exon 1	c.3G>C	p.Met1?	initiation codon	1									no LOH			VUS	Likely pathogenic	y	VUS/Likely pathogenic	Likely Pathogenic
Exon 1	c.8_59del	p.Ala3Glyfs*57	Frameshift	1					y	PMID:22517557 (Buffet)						Likely pathogenic	Likely pathogenic	n	Likely Pathogenic	Likely Pathogenic
Exon 1	c.14T>G	p.Val5Gly	Missense	1	rs760565241	ALL:0.0018% - NFE:0.0041%		UV					no LOH			VUS	Likely benign	y	VUS/Likely benign	Likely Benign
Exon 1	c.15dup	p.Ala6Argfs*57	Frameshift	2										SDHB negative		Pathogenic	Pathogenic	n	Pathogenic	Pathogenic
Exon 1	c.17_35del	p.Ala6Glyfs*65	Frameshift	1					y	PMID:17652212 (Amar), PMID:19454582 (Burnichon)						Likely pathogenic	Likely pathogenic	n	Likely Pathogenic/Pathogenic	Pathogenic
Exon 1	c.17_42dup	p.Ala15Profs*4	Frameshift	1					y	PMID:23072324 (Jafri), PMID:23282968 (Miettinen)						Pathogenic	Pathogenic	n	Pathogenic	Pathogenic
Exon 1	c.21C>T	p.Leu7Leu	synonymous	7	rs147815442	ALL:0.046% - AFR:0.013% - AMR:0.026% - ASJ:0.16% - NFE:0.065% - FIN:0.042% - OTH:0.086%	EA: A=0.09% - AA: A=0.02%	Likely benign	y (benign)	PMID:12362046 (Cascon)				SDHB positive SDHA positive		Likely benign	Benign	y	Likely Benign	Likely Benign
Exon 1	c.24C>T	p.Ser8Ser	Synonymous	1	rs148738139	ALL:0.43% - AFR:0.11% - AMR:0.031% - ASJ:0.18% - NFE:0.61% - FIN:1.40% - OTH:0.56%	EA: A=0.76% - AA: A=0.14%	Benign/Likely benign​	y (benign/likely benign)	PMID:16405730 (Bayley)	SDHB c.[598T>A(;)603G>A]					Likely benign	Benign	y	Benign	Benign
Exon 1	c.32G>A	p.Arg11His	Missense	3	rs111430410	ALL:0.054% - AFR:0.55% - AMR:0.034% - OTH:0.057%	EA: T=0.00% - AA: T=0.68%	Conflicting interpretations of pathogenicity​ (Benign(1);Likely benign(5);Uncertain significance(1))	y (likely benign)	PMID:18728283 (Ricketts)	one case with deletion of VHL exon 3				transcriptomic data: classification in cluster C1B	VUS	Likely benign	y	Likely Benign	Likely Benign
Exon 1	c.52C>T	p.Leu18Phe	Missense	1												VUS	Likely benign	y	VUS	VUS
Exon 1	c.65G>T	p.Cys22Leu	Missense	1	rs141230910	ALL:0.00082% - SAS:0.0033% - NFE:0.00090%		UV					no LOH			VUS	Likely benign	y	Likely Benign	Likely Benign
Exon 1	c.70C>T	p.Gln24Ter	Nonsense	1				Pathogenic	y	PMID:22517554 (Lefebvre)						Likely pathogenic	Likely pathogenic	n	Likely Pathogenic	Likely Pathogenic
Intron 1	c.72+1G>A	p.?	SpliceSite	39	rs587782703	ALL:0.00041% - NFE:0.00090%		Pathogenic	y	PMID:19454582 (Burnichon)				SDHB negative SDHA positive		Likely pathogenic	Likely pathogenic	n	Likely Pathogenic	Likely Pathogenic
Intron 1	c.72+1G>T	p.?	SpliceSite	2	rs587782703	ALL:0.0012% - NFE:0.0028%		Pathogenic/Likely pathogenic	y	PMID:16317055 (Benn), PMID:16472267 (Elston), PMID:16912137 (Brouwers), PMID:17667967 (Pasini), PMID:18419787 (Srirangalingam), PMID:20459544 (Housley), PMID:20418362 (Lodish), PMID:21934479 (Gill)					transcriptomic data: classification in cluster C1A	Likely pathogenic	Likely pathogenic	n	Likely Pathogenic	Likely Pathogenic
	c.(72+1_73-1)_(200+1_201-1)del	Exon 2 deletion	RGT	2				Pathogenic	y							Likely pathogenic	Likely pathogenic	n	Likely Pathogenic/Pathogenic	Pathogenic
	c.(72+1_73-1)_(*159_?)del	Deletion of exons 2 to 8	RGT	2				Pathogenic	y	PMID:17652212 (Amar)						Likely pathogenic	Likely pathogenic	n	Pathogenic	Pathogenic
Intron 1	c.72+2_72+6del	p.?	SpliceSite	1												Likely pathogenic	Likely pathogenic	n	Likely Pathogenic	Likely Pathogenic
Intron 1	c.73-65G>T	p.?	Intronic	2	rs77072680	ALL:0.35% - AFR:1.25% - AMR:0.12%										VUS	VUS	n	VUS	VUS
Intron 1	c.73-22T>A	p.?	Intronic	1								aberrant splicing	LOH	SDHB negative SDHA positive		Pathogenic	Likely pathogenic	y	Pathogenic	Pathogenic
Exon 2	c.79C>T	p.Arg27Ter	Nonsense	6	rs74315369	ALL:0.0011% - EAS:0.0050% - SAS:0.0033% - NFE:0.00078%		pathogenic	y (pathogenic)	PMID:19415531 (Naito), PMID:12362046 (Cascon), PMID:12000816 (Neumann), PMID:15328326 (Neumann), PMID:14685938 (Vanharanta), PMID:18382370 (Klein)						VUS	Likely pathogenic	y	Likely Pathogenic/Pathogenic	Pathogenic
Exon 2	c.86_92delinsGG	p.Ala29Glyfs*32	Frameshift	1					y	PMID:22517557 (Buffet)						Likely pathogenic	Likely pathogenic	n	Likely Pathogenic	Likely Pathogenic
Exon 2	c.88del	p.Gln30Argfs*47	Frameshift	5	rs747198089	ALL:0.00040% - NFE:0.00090%		Pathogenic​	y	PMID:12618761 (Benn), PMID:19596260 (Prasad), PMID:19454582 (Burnichon)						VUS	Likely pathogenic	y	Likely Pathogenic/Pathogenic	Pathogenic
Exon 2	c.93dup	p.Ala32Serfs*31	Frameshift	1												Likely pathogenic	Likely pathogenic	n	Likely Pathogenic	Likely Pathogenic
Exon 2	c.112C>T	p.Arg38Cys	Missense	4	rs202119350	ALL:0.0028% - AMR:0.0056% - NFE:0.0047%		UV		PMID:26269449 (Curras-Freixes)				discordant results		VUS	VUS	n	VUS	VUS
Exon 2	c.118A>G	p.Lys40Glu	Missense	5					y	PMID:15473885 (McDonnell)						VUS	VUS	n	VUS/Likely pathogenic	Likely Pathogenic
Exon 2	c.127G>C	p.Ala43Pro	Missense	4					y	PMID:26269449 (Curras-Freixes), PMID:30877234 (Ben Aim)				SDHB negative	Loss of enzymatic SDH activity; transcriptomic data: classification in cluster C1A	VUS	Likely pathogenic	y	Likely Pathogenic	Likely Pathogenic
Exon 2	c.136C>G	p.Arg46Gly	Missense	5	rs74315370			Pathogenic	y	PMID:15328326 (Neumann), PMID:12000816 (Neumann), PMID:14500403 (Gimenez-Roqueplo)				SDHB negative SDHA positive		Likely pathogenic	Pathogenic	y	Pathogenic	Pathogenic
Exon 2	c.136C>T	p.Arg46Ter	Nonsense	16	rs74315370	ALL:0.0018% - AFR:0.0040% - NFE:0.00077% - FIN:0.0080% - OTH:0.014%		Pathogenic	y	PMID:12618761 (Benn), PMID:16317055 (Benn), PMID:16405730 (Bayley), PMID:16912137 (Brouwers),PMID:18419787 (Srirangalingam), PMID:18728283 (Ricketts), PMID:19075037 (Ghayee), PMID:20418362 (Lodish), PMID:19454582 (Burnichon), PMID:18840642 (Timmers)			LOH	SDHB negative	western blot : no SDHB protein detected transcriptomic data: classification in cluster C1A	Pathogenic	Pathogenic	n	Pathogenic	Pathogenic
Exon 2	c.137G>A	p.Arg46Gln	Missense	39	rs772551056	ALL:0.00040% - NFE:0.00090%		Pathogenic/Likely pathogenic​	y	PMID:14500403 (Gimenez-Roqueplo), PMID:12364472 (Gimenez-Roqueplo) ,PMID:15371856 (Allibhai), PMID:12618761 (Benn), PMID:16314641 (Amar), PMID:16317055 (Benn), PMID:17102082 (Castellano), PMID:18362451 (Takekoshi), PMID:30877234 (Ben Aim)				SDHB negative SDHA positive (x2)	transcriptomic data: classification in cluster C1A	VUS	Pathogenic	y	Pathogenic	Pathogenic
Exon 2	c.141G>A	p.Trp47Ter	Nonsense	2	rs1060503762			Pathogenic	y	PMID:16405730 (Bayley), PMID:18419787 (Srirangalingam), PMID:21686655 (Tuthill)					classification in cluster C1A	Likely pathogenic	Likely pathogenic	n	Likely Pathogenic/Pathogenic	Pathogenic
Exon 2	c.154del	p.Ala52fs*25	Frameshift	1					y	PMID:22517554 (Lefebvre)						Likely pathogenic	Likely pathogenic	n	Likely Pathogenic/Pathogenic	Pathogenic
Exon 2	c.158G>A	p.Gly53Glu	Missense	2	rs34916635	ALL:0.049% - AFR:0.0040% - AMR:0.017% - ASJ:1.08% - NFE:0.012% - OTH:0.055%	EA: T=0.08% - AA: T=0.00%	Benign/likely benign	y (UV)	PMID:19802898 (Ricketts), PMID:20923864 (Burnichon)	one case with TMEM127, c.140C>A, p.Ala47Asp			SDHB positive	transcriptomic data: classification in C2A cluster	Likely benign	Benign	y	Likely Benign	Likely Benign
Exon 2	c.163_166del	p.Lys55Leufs*21	Frameshift	3												Likely pathogenic	Likely pathogenic	n	Likely Pathogenic/Pathogenic	Pathogenic
Exon 2	c.166_170del	p.Pro56Tyrfs*5	Frameshift	21	rs786202100			Pathogenic	y	PMID:19258401 (Cascon), PMID:17652212 (Amar) ,PMID:15328326 (Neumann), PMID:16304664 (Mora), PMID:18382370 (Klein), PMID:18551016 (Persu), PMID:20208144 (Hermsen), PMID:19454582 (Burnichon), PMID:21934479 (Gill), PMID:30877234 (Ben Aim)				SDHB negative SDHA positive	transcriptomic data: classification in cluster C1A	Pathogenic	Pathogenic	n	Pathogenic	Pathogenic
Exon 2	c.167C>T	p.Pro56Leu	Missense	3					y	PMID:16317055 (Benn), PMID:17652212 (Amar), PMID:19454582 (Burnichon)				SDHB negative SDHA positive		VUS	VUS	n	VUS/Likely pathogenic	Likely Pathogenic
Exon 2	c.170A>G	p.His57Arg	Missense	2	rs35962811	ALL:0.082% - AFR:0.79% - AMR:0.079% - NFE:0.00077% - OTH:0.083%	EA: C=0.00% - AA: C=0.84%	Benign/likely benign	y	PMID:17376234 (Baysal)	one case with SDHD total deletion					Likely benign	Benign	y	Likely Benign	Likely Benign
Exon 2	c.175C>T	p.Gln59Ter	Nonsense	1												Likely pathogenic	Likely pathogenic	n	Likely Pathogenic/Pathogenic	Pathogenic
Exon 2	c.182A>C	p.Tyr61Ser	Missense	1												VUS	VUS	n	VUS	VUS
Exon 2	c.183T>A	p.Tyr61Ter	Nonsense	1												Likely pathogenic	Likely pathogenic	n	Likely Pathogenic/Pathogenic	Pathogenic
Exon 2	c.183T>G	p.Tyr61Ter	Nonsense	1				Pathogenic	y	PMID:20418362 (Lodish)						Likely pathogenic	Likely pathogenic	n	Likely Pathogenic/Pathogenic	Pathogenic
	c.(200+1_201-1)_(286+1_287-1)del	Exon 3 deletion	RGT	9				Pathogenic	y	PMID:19351833 (Neumann), PMID:19454582 (Burnichon), PMID:20208144 (Hermsen)				SDHB negative SDHA positive		Likely pathogenic	Likely pathogenic	n	Likely Pathogenic/Pathogenic	Pathogenic
	c.(200+1_201-1)_(*159_?)del	Deletion of exons 3 to 8	RGT	2				Pathogenic	y	PMID:19454582 (Burnichon)				SDHB negative		Pathogenic	Pathogenic	n	Pathogenic	Pathogenic
Intron 2	c.200+1G>A	p.?	SpliceSite	3					y (pathogenic)	PMID:19454582 (Burnichon), PMID:30877234 (Ben Aim)		exon 2 skipping	LOH	SDHB negative	transcriptomic data: classification in cluster C1A	Pathogenic	Pathogenic	n	Pathogenic	Pathogenic
Intron 2	c.200+2T>A	p.?	SpliceSite	1												Likely pathogenic	Likely pathogenic	n	Likely Pathogenic/Pathogenic	Likely Pathogenic
Intron 2	c.200+7A>G	p.?	Intronic	1	rs371329778	ALL:0.0039% - AFR:0.028% - AMR:0.011%	EA: C=0.00% - AA: C=0.02%	Conflicting interpretations of pathogenicity) Likely benign(2);Uncertain significance(1) Likely benign(2);Uncertain significance(1)	y	PMID:19927285 (Majumdar)	SDHB p.Val140Phe					VUS	VUS	n	VUS/Likely benign	VUS
Intron 2	c.201-71C>T	p.?	Intronic	1	rs765667463											VUS	VUS	n	VUS	VUS
Intron 2	c.201-24C>G	p.?	Intronic	1	rs541059865	ALL:0.00040% - NFE:0.00090%										VUS	VUS	n	VUS	VUS
Intron 2	c.201-1G>A	p.?	SpliceSite	2					y	PMID:19454582 (Burnichon)		exon 3 skipping				Pathogenic	Pathogenic	n	Pathogenic	Pathogenic
Exon 3	c.203G>A	p.Cys68Tyr	Missense	3	rs587782904			Conflicting interpretations of pathogenicity​ Likely pathogenic(1);Uncertain significance(1)	y	PMID:30877234 (Ben Aim)				SDHB negative (x2)	transcriptomic data: classification in cluster C1A	VUS	Likely pathogenic	y	Pathogenic	Pathogenic
Exon 3	c.206G>T	p.Gly69Val	Missense	6					y (UV)	PMID:19454582 (Burnichon)				SDHB negative (x2) SDHA positive		Pathogenic	Likely pathogenic	y	Pathogenic	Pathogenic
Exon 3	c.221A>G	p.Asp74Gly	Missense	1												VUS	VUS	n	VUS/Pathogenic	Likely Pathogenic
Exon 3	c.238A>G	p.Lys80Glu	Missense	1	rs1131691051			Likely pathogenic	y	PMID:19351833 (Neumann)						VUS	VUS	n	VUS	VUS
Exon 3	c.250G>A	p.Asp84Asn	Missense	1									Loss of the mutated allele			VUS	VUS	n	VUS/Likely pathogenic	VUS
Exon 3	c.250G>T	p.Asp84Tyr	Missense	1												VUS	VUS	n	VUS/Likely pathogenic	VUS
Exon 3	c.255del	p.Thr86Leufs*2	Frameshift	1										SDHB negative SDHA positive	loss of enzymatic SDH activity	Pathogenic	Pathogenic	n	Likely Pathogenic/Pathogenic	Pathogenic
Exon 3	c.260T>C	p.Leu87Ser	Missense	5				Conflicting interpretations of pathogenicity	y	PMID:11404820 (Astuti), PMID:15328326 (Neumann), PMID:19454582 (Burnichon)						VUS	VUS	n	VUS/Likely pathogenic	Likely Pathogenic
Exon 3	c.268C>T	p.Arg90Ter	Nonsense	15	rs74315366	ALL:0.00080% - NFE:0.0018%		Pathogenic	y (UV/Pathogenic)	PMID:17652212 (Amar), PMID:11404820 (Astuti), PMID:12618761 (Benn), PMID:16314641 (Amar), PMID:16317055 (Benn), PMID:18382370 (Klein), PMID:18419787 (Srirangalingam), PMID:20061288 (Alzahrani), PMID:19454582 (Burnichon), PMID:30877234 (Ben Aim)				SDHB negative	transcriptomic data: classification in cluster C1A	Likely pathogenic	Likely pathogenic	n	Pathogenic	Pathogenic
Exon 3	c.269G>A	p.Arg90Gln	Missense	1	rs570278423	ALL:0.0011% - AFR:0.0080% - AMR:0.0028%		Conflicting interpretations of pathogenicity​ (Likely pathogenic(1);Uncertain significance(1))	y	PMID:26269449 (Curras-Freixes)						VUS	VUS	n	VUS/Likely pathogenic	VUS
Exon 3	c.274T>C	p.Ser92Pro	Missense	2				Pathogenic	y (pathogenic)	PMID:22517557 (Buffet)				SDHB negative		VUS	Likely pathogenic	y	Likely Pathogenic/Pathogenic	Pathogenic
Exon 3	c.277T>C	p.Cys93Arg	Missense	2	rs727503415			Conflicting interpretations of pathogenicity​ (Pathogenic(1);Uncertain significance(2))	y	PMID:17848412 (Lima), PMID:19393419 (Sevilla)						VUS	Pathogenic	y	VUS/Likely pathogenic	VUS
Exon 3	c.278G>A	p.Cys93Tyr	Missense	1					y							VUS	VUS	n	VUS/Likely pathogenic	VUS
Exon 3	c.282_283insCTTA	p.Glu95Leufs*25	Frameshift	2					y	PMID:19802898 (Ricketts)						Likely pathogenic	Likely pathogenic	n	Likely Pathogenic/Pathogenic	Pathogenic
Exon 3	c.286G>A	p.Gly96Ser	Missense	9	rs587782243	ALL:0.0012% - NFE:0.0026%		Likely pathogenic​	y	PMID:19802898 (Ricketts)				SDHB negative		VUS	Likely pathogenic	y	VUS/Likely pathogenic	Likely Pathogenic
Intron 3	c.286+1G>A	p.?	SpliceSite	2	rs786201063			Pathogenic	y (pathogenic)	PMID:16912137 (Brouwers), PMID:17102085 (Mannelli)						Likely pathogenic	Likely pathogenic	n	Likely Pathogenic	Likely Pathogenic
Intron 3	c.286+3G>A	p.?	Intronic	2								no abnormal splicing				VUS	Likely benign	y	Likely Benign	Likely Benign
	c.(286+1_287-1)_(*159_?)del	Deletion of exons 4 to 8	RGT	1										SDHB negative SDHA positive		Pathogenic	Pathogenic	n	Pathogenic	Pathogenic
	c.(286+1_287-1)_(540+1_541-1)del	Deletion of exons 4 & 5	RGT	2				Pathogenic						SDHB negative SDHA positive		Likely pathogenic	Likely pathogenic	n	Likely Pathogenic/Pathogenic	Pathogenic
	c.(286+1_287-1)_(540+1_541-1)dup	Duplication of exons 4 & 5	RGT	1												Likely pathogenic	Likely pathogenic	n	VUS/Likely pathogenic	Likely Pathogenic
Intron 3	c.287-26A>G	p.?	Intronic	4	rs201397253	ALL:0.051% - AFR:0.016% - AMR:0.0085% - NFE:0.100% - FIN:0.013% - OTH:0.055%	EA: C=0.05% - AA: C=0.02%	Likely benign​								VUS	VUS	n	VUS/Likely benign	Likely Benign
Intron 3	c.287-6_287-3del	p.?	SpliceSite	2					y	PMID:22517557 (Buffet)		exon skipping				Pathogenic	Pathogenic	n	Pathogenic	Pathogenic
Intron 3	c.287-3C>G	p.?	SpliceSite	2				Likely Pathogenic		PMID:26269449 (Curras-Freixes)		aberrant splicing		SDHB negative		Pathogenic	Pathogenic	n	Pathogenic	Pathogenic
Intron 3	c.287-2A>G	p.?	SpliceSite	2	rs1064794270			Pathogenic	y	PMID:15328326 (Neumann), PMID:19454582 (Burnichon)						Likely pathogenic	Likely pathogenic	n	Likely Pathogenic	Likely Pathogenic
Intron 3	c.287-1G>A	p.?	SpliceSite	1												Likely pathogenic	Likely pathogenic	n	Likely Pathogenic	Likely Pathogenic
Intron 3	c.287-1G>C	p.?	SpliceSite	2	rs397516833			Pathogenic/Likely pathogenic​	y	PMID:17200167 (Timmers), PMID:18382370 (Klein)						Likely pathogenic	Likely pathogenic	n	Likely Pathogenic	Likely Pathogenic
Exon 4	c.287G>A	p.Gly96Asp	Missense	1	rs778952116	ALL:0.00080% - ASJ:0.020%		Conflicting interpretations of pathogenicity​ (Likely pathogenic(1);Pathogenic(1);Uncertain significance(1))	y	PMID:16317055 (Benn), PMID:16912137 (Brouwers), PMID:18840642 (Timmers)			LOH		western blot : no SDHB protein detected transcriptomic data: classification in cluster C1A	VUS	Likely pathogenic	y	Likely Pathogenic	Likely Pathogenic
Exon 4	c.292T>C	p.Cys98Arg	Missense	1					y	PMID:18419787 (Srirangalingam), PMID:16317055 (Benn)				SDHB negative		VUS	VUS	n	VUS/Likely pathogenic	Likely Pathogenic
Exon 4	c.293G>A	p.Cys98Tyr	Missense	2				UV	y (pathogenic)	PMID:16317055 (Benn), Garcia-Rostan			LOH	SDHB negative	western blot : no SDHB protein detected transcriptomic data: classification in cluster C1A	Likely pathogenic	Likely pathogenic	n	Likely Pathogenic	Likely Pathogenic
Exon 4	c.296G>A	p.Gly99Asp	Missense	1	rs878854576			Likely pathogenic	y	PMID:16317055 (Benn)						VUS	VUS	n	VUS/Likely pathogenic	VUS
Exon 4	c.297del	p.Ser100Leufs*4	Frameshift	1					y	PMID:19802898 (Ricketts)						Likely pathogenic	Likely pathogenic	n	Likely Pathogenic/Pathogenic	Pathogenic
Exon 4	c.298T>C	p.Ser100Pro	Missense	3					y	PMID:15987702 (Pollard)						VUS	VUS	n	VUS/Likely pathogenic	Likely Pathogenic
Exon 4	c.300T>C	p.Ser100Ser	Synonymous	1	rs11541235	ALL:0.17% - AFR:0.0080% - AMR:0.040% - ASJ:1.55% - SAS:0.065% - NFE:0.18% - FIN:0.17% - OTH:0.19%	EA: G=0.36% - AA: G=0.02%	Conflicting interpretations of pathogenicity​ (Benign(2);Likely benign(4);Uncertain significance(1))	y (likely benign/benign)	PMID:16912137 (Brouwers), PMID:17848412 (Lima), PMID:19454582 (Burnichon)	SDHB exon 3 deletion					Likely benign	Likely benign	n	Likely Benign	Likely Benign
Exon 4	c.302G>A	p.Cys101Tyr	Missense	1	rs74315371			Pathogenic	y	PMID:15328326 (Neumann), PMID:12000816 (Neumann)					yeast model	VUS	VUS	n	VUS/Likely pathogenic	Likely Pathogenic
Exon 4	c.305C>A	p.Ala102Glu	Missense	1							SDHD c.158 C>T, p.Pro53Leu					VUS	VUS	n	VUS	VUS
Exon 4	c.311delinsGG	p.Asn104Argfs*15	Frameshift	3				Pathogenic	y	PMID:16317055 (Benn)						Likely pathogenic	Likely pathogenic	n	Likely Pathogenic	Likely Pathogenic
Exon 4	c.314_316del	p.Ile105del	In frame deletion	3					y	PMID:19454582 (Burnichon)						VUS	VUS	n	VUS	VUS
Exon 4	c.320G>A	p.Gly107Glu	Missense	1					y	PMID:22517557 (Buffet)				SDHB negative SDHA positive		Pathogenic	Likely pathogenic	y	VUS/Pathogenic	Pathogenic
Exon 4	c.325_335del	p.Asn109Leufs*6	Frameshift	1					y	PMID:19802898 (Ricketts)						Likely pathogenic	Likely pathogenic	n	Likely Pathogenic	Likely Pathogenic
Exon 4	c.331_332del	p.Leu111Serfs*7	Frameshift	1	rs1060503751				y	PMID:19454582 (Burnichon)				SDHB negative SDHA positive		Pathogenic	Pathogenic	n	Pathogenic	Pathogenic
Exon 4	c.332_334del	p.Leu111_Ala112delinsPro	In frame deletion	1										SDHB negative SDHA positive		Likely pathogenic	Likely pathogenic	n	Likely Pathogenic	Likely Pathogenic
Exon 4	c.332T>C	p.Leu111Pro	Missense	1				Likely pathogenic								VUS	VUS	n	VUS	VUS
Exon 4	c.332T>G	p.Leu111Arg	Missense	2					y	PMID:22517557 (Buffet)				SDHB negative SDHA positive (x2)		Pathogenic	Likely pathogenic	y	Pathogenic	Pathogenic
Exon 4	c.338G>A	p.Cys113Tyr	Missense	3					y	PMID:19802898 (Ricketts)						VUS	VUS	n	VUS/Likely pathogenic	Likely Pathogenic
Exon 4	c.339_352del	p.Cys113Ter	Nonsense	1												Likely pathogenic	Likely pathogenic	n	Likely Pathogenic	Likely Pathogenic
Exon 4	c.343C>T	p.Arg115Ter	Nonsense	5	rs751000085	ALL:0.00080% - NFE:0.0018%		Pathogenic​	y (pathogenic)	PMID:17200167 (Timmers), PMID:16317055 (Benn), PMID:16405730 (Bayley)						VUS	Likely pathogenic	y	Likely Pathogenic	Likely Pathogenic
Exon 4	c.344G>A	p.Arg115Gln	Missense	1	rs200973284	ALL:0.0012% - SAS:0.0098%		UV				no abnormal splicing		SDHB positive		Likely benign	Likely benign	n	Likely Benign	Likely Benign
Exon 4	c.365A>G	p.Asn122Ser	Missense	1				UV				no abnormal splicing	no LOH	SDHB positive SDHA positive		Likely benign	Likely benign	n	Likely Benign	Likely Benign
Exon 4	c.379A>C	p.Ile127Leu	Missense	1	rs201372280	ALL:0.00040% - NFE:0.00090%		UV				no abnormal splicing		SDHB negative SDHA positive		Likely pathogenic	Likely pathogenic	n	VUS/Likely Pathogenic	Likely Pathogenic
Exon 4	c.379dup	p.Ile127Asnfs*28	Frameshift	5				Pathogenic	y	PMID:19802898 (Ricketts)						Likely pathogenic	Likely pathogenic	n	Likely Pathogenic	Likely Pathogenic
Exon 4	c.380T>A	p.Ile127Asn	Missense	1					y	PMID:14974914 (Astuti)						VUS	VUS	n	VUS	VUS
Exon 4	c.380T>G	p.Ile127Ser	Missense	18	rs786201095	ALL:0.0012% - NFE:0.0026%		Pathogenic/Likely pathogenic​	y	PMID:16317055 (Benn), PMID:15987702 (Pollard), PMID:16405730 (Bayley), PMID:16912137 (Brouwers), PMID:16916404 (Bolland), PMID:18840642 (Timmers), PMID:21820839 (Collins)				SDHB negative		VUS	Likely pathogenic	y	Likely Pathogenic	Likely Pathogenic
Exon 4	c.383A>C	p.Tyr128Ser	Missense	1										SDHB negative		VUS	Likely pathogenic	y	VUS/Likely pathogenic	VUS
Exon 4	c.384C>A	p.Tyr128Ter	Nonsense	1												Likely pathogenic	Likely pathogenic	n	Likely Pathogenic/Pathogenic	Pathogenic
Exon 4	c.392del	p.Pro131Hisfs*5	Frameshift	11				Pathogenic	y	PMID:15476441 (Zantour), PMID:16317055 (Benn), PMID:16912137 (Brouwers), PMID:19454582 (Burnichon)						Likely pathogenic	Pathogenic	y	Pathogenic	Pathogenic
Exon 4	c.395A>C	p.His132Pro	Missense	1	rs74315372			Pathogenic	y	PMID:14715873 (Maier-Woelfle)						VUS	Pathogenic	y	VUS	VUS
Exon 4	c.402T>C	p.Tyr134Tyr	Synonymous	2					y	PMID:19454582 (Burnichon)	one case with SDHB exon 3 deletion					VUS	Likely benign	y	VUS/Likely benign	Likely Benign
Exon 4	c.412G>A	p.Asp138Asn	Missense	2					y (pathogenic)	PMID:22430264 (Nozieres)						VUS	VUS	n	VUS/Likely pathogenic	Likely Pathogenic
Exon 4	c.416T>G	p.Leu139Arg	Missense	1	rs777629820	ALL:0.00040% - NFE:0.00090%										VUS	VUS	n	VUS/Likely pathogenic	VUS
Exon 4	c.418G>T	p.Val140Phe	Missense	2	rs267607032	ALL:0.0012% - NFE:0.0026%		Pathogenic/Likely pathogenic​		PMID:16912137 (Brouwers), PMID:19189136 (Prodanov), PMID:20583550 (Santiago), PMID:20418362 (Lodish), PMID:20503330 (Schimke), PMID:18840642 (Timmers), PMID:19927285 (Majumdar)						VUS	VUS	n	VUS/Likely pathogenic	Likely Pathogenic
Exon 4	c.419T>A	p.Val140Asp	Missense	1						PMID:26269449 (Curras-Freixes)						VUS	VUS	n	VUS	VUS
Exon 4	c.423del	p.Asp142Ilefs*2	Frameshift	2										SDHB negative		Pathogenic	Pathogenic	n	Pathogenic	Pathogenic
Intron 4	c.423+1G>A	p.?	SpliceSite	18	rs398122805	ALL:0.0012% - NFE:0.0018% - OTH:0.016%		Pathogenic​	y (pathogenic)	PMID:19411806 (Ercolino), PMID:19258401 (Cascon), PMID:15095273 (Douwes Dekker), PMID:16317055 (Benn), PMID:16405730 (Bayley), Weiss 2005, PMID:19454582 (Burnichon), PMID:21934479 (Gill)						VUS	Likely pathogenic	y	Pathogenic	Pathogenic
Intron 4	c.423+1G>C	p.?	SpliceSite	7				Pathogenic​	y	PMID:14595761 (Douwes Dekker), PMID:16314641 (Amar), PMID:17652212 (Amar), PMID:17667967 (Pasini), PMID:20540712 (Hes)						Likely pathogenic	Likely pathogenic	n	Pathogenic	Pathogenic
Intron 4	c.423+20T>A	p.?	intronic	1	rs190139590	ALL:0.30% - AFR:0.012% - AMR:0.20% - ASJ:0.67% - EAS:0.0050% - SAS:0.96% - NFE:0.29% - FIN:0.040% - OTH:0.39%	EA: T=0.31% - AA: T=0.02%	Conflicting interpretations of pathogenicity​ (Benign(4);Likely benign(4);Uncertain significance(1))	y (likely benign)	PMID:18419787 (Srirangalingam)	SDHB c.260T>C, p.Leu87Ser					Likely benign	Likely benign	n	Likely Benign	Likely Benign
Intron 4	c.423+46del	p.?	intronic	1	rs758672761	ALL:0.0032% - AFR:0.032% - NFE:0.00078%								SDHB positive		VUS	Likely benign	y	Likely Benign	Likely Benign
Intron 4	c.424-3C>G	p.Leu143_Asp181del	SpliceSite	6				UV	y	PMID:19258401 (Cascon), PMID:16103922 (Dahia), PMID:16699302 (Fuentes)		exon 5 skipping			western blot : no SDHB protein detected	VUS	VUS	n	VUS/Pathogenic	Likely Pathogenic
Intron 4	c.424-1G>A	p.?	SpliceSite	1	rs1131691060			Pathogenic	y	PMID:12618761 (Benn), PMID:16317055 (Benn)				SDHB negative SDHA positive	loss of enzymatic SDH activity	Pathogenic	Pathogenic	n	Pathogenic	Pathogenic
Exon 5	c.435del	p.Phe146Serfs*12	Frameshift	3					y	PMID:22517557 (Buffet)				SDHB negative		Pathogenic	Pathogenic	n	Pathogenic	Pathogenic
Exon 5	c.436T>G	p.Phe146Val	Missense	1				UV						SDHB negative SDHA positive		VUS	VUS	n	VUS	VUS
Exon 5	c.440A>G	p.Tyr147Cys	Missense	1	rs774568101	ALL:0.010% - AMR:0.017% - EAS:0.016% - SAS:0.039% - NFE:0.0035% - OTH:0.016%		UV					no LOH	SDHB positive		VUS	Likely benign	y	Likely Benign	Likely Benign
Exon 5	c.441del	p.Tyr147Ter	Nonsense	1					y	PMID:22517554 (Lefebvre)						Likely pathogenic	Likely pathogenic	n	Likely Pathogenic	Likely Pathogenic
Exon 5	c.445C>T	p.Gln149Ter	Nonsense	1	rs876658451			Pathogenic	y (pathogenic)							Likely pathogenic	Likely pathogenic	n	Likely Pathogenic	Likely Pathogenic
Exon 5	c.447G>T	p.Gln149His	Missense	1	rs200353146									SDHB negative SDHA positive		Pathogenic	Pathogenic	n	Pathogenic	Pathogenic
Exon 5	c.462_482del	p.Glu154_Lys160del	In frame deletion	1												VUS	VUS	n	VUS	VUS
Exon 5	c.464C>G (somatic)	p.Pro155Arg	Missense	1						PMID:26269449 (Curras-Freixes)					loss of enzymatic SDH activity clusering with SDHB tumors (methylome)	VUS	Likely pathogenic	y	Likely Pathogenic	Likely Pathogenic
Exon 5	c.464C>T	p.Pro155Leu	Missense	1				UV	y	PMID:22517557 (Buffet)	SDHB c.-55C>T			SDHB negative		VUS	Likely pathogenic	y	Likely Pathogenic	Likely Pathogenic
Exon 5	c.470T>G	p.Leu157Trp	Missense	2					y	PMID:19454582 (Burnichon)				SDHB negative		VUS	Likely pathogenic	y	VUS	VUS
Exon 5	c.487T>A	p.Ser163Thr	Missense	1												VUS	VUS	n	VUS	VUS
Exon 5	c.487T>C	p.Ser163Pro	Missense	2	rs33927012	ALL:1.20% - AFR:0.17% - AMR:0.40% - ASJ:0.66% - SAS:1.81% - NFE:1.53% - FIN:2.16% - OTH:1.20%	EA: G=1.30% - AA: G=0.27%	Conflicting interpretations of pathogenicity​ (Benign(7);Likely benign(6);Uncertain significance(3))	y (benign)	PMID:14985401 (Cascon), PMID:17102083 (De Krijger), PMID:17102082 (Castellano), PMID:18551016 (Persu), PMID:16912137 (Brouwers), PMID:19454582 (Burnichon)						VUS	Benign	y	Benign	Benign
Exon 5	c.490C>T	p.Gln164Ter	Nonsense	2				Pathogenic	y (pathogenic)							Likely pathogenic	Likely pathogenic	n	Likely Pathogenic	Likely Pathogenic
Exon 5	c.493del	p.Glu165Lysfs*10	Frameshift	4					y	PMID:19454582 (Burnichon)						Likely pathogenic	Likely pathogenic	n	Likely Pathogenic/Pathogenic	Likely Pathogenic
Exon 5	c.502dup	p.Gln168Profs*11	Frameshift	1						PMID:16317055 (Benn)						Likely pathogenic	Likely pathogenic	n	Likely Pathogenic/Pathogenic	Pathogenic
Exon 5	c.505C>T	p.Gln169Ter	Nonsense	1				Pathogenic	y	PMID:22517557 (Buffet)						Likely pathogenic	Likely pathogenic	n	Likely Pathogenic/Pathogenic	Pathogenic
Exon 5	c.520A>G	p.Ile174Val	Missense	1	rs969943651			UV						SDHB positive SDHA positive		VUS	Likely benign	y	Likely Benign	Likely Benign
Exon 5	c.532G>T	p.Glu178Ter	Nonsense	1					y (pathogenic)							Likely pathogenic	Likely pathogenic	n	Likely Pathogenic/Pathogenic	Pathogenic
Exon 5	c.540G>C	p.?	SpliceSite	1						PMID:23404858 (Cascon)		aberrant splicing		SDHB negative		Likely pathogenic	Likely pathogenic	n	Pathogenic	Pathogenic
	c.(540+1_541-1)_(765+1_766-1)del	Deletion of exons 6 & 7	RGT	2												VUS	VUS	n	VUS/Likely pathogenic	Likely Pathogenic
Intron 5	c.540+2T>C	p.?	SpliceSite	1					y	PMID:19454582 (Burnichon), PMID:30877234 (Ben Aim)			LOH	SDHB negative SDHA positive	transcriptomic data: classification in cluster C1A	Pathogenic	Pathogenic	n	Pathogenic	Pathogenic
Exon 6	c.541G>T	p.Asp181Lys765del	SpliceSite	1								Exons 5&6 skipping	LOH	SDHB negative SDHA positive		Pathogenic	Pathogenic	n	Pathogenic	Pathogenic
Exon 6	c.544_550del	p.Gly182Thrfs*36	Frameshift	1						PMID:26269449 (Curras-Freixes)						Likely pathogenic	Likely pathogenic	n	Likely Pathogenic/Pathogenic	Likely Pathogenic
Exon 6	c.546del	p.Leu183Serfs*37	Frameshift	1					y	PMID:19454582 (Burnichon)						Likely pathogenic	Likely pathogenic	n	Likely Pathogenic/Pathogenic	Likely Pathogenic
Exon 6	c.552C>G	p.Tyr184Ter	Nonsense	1												Likely pathogenic	Likely pathogenic	n	Likely Pathogenic/Pathogenic	Likely Pathogenic
Exon 6	c.552C>T	p.Tyr184Tyr	Synonymous	1	rs202098600	ALL:0.0056% - EAS:0.0054% - SAS:0.036% - NFE:0.0018%	EA: A=0.02% - AA: A=0.00%	Likely benign​				no abnormal splicing	LOH	SDHB positive SDHA positive		Likely benign	Likely benign	n	Likely Benign	Likely Benign
Exon 6	c.556T>C	p.Cys186Arg	Missense	1												VUS	VUS	n	VUS/Likely pathogenic	Likely Pathogenic
Exon 6	c.557G>A	p.Cys186Tyr	Missense	2					y	PMID:17848412 (Lima), PMID:19393419 (Sevilla), PMID:26269449 (Curras-Freixes)				SDHB negative SDHA positive		Pathogenic	Likely pathogenic	y	Pathogenic	Pathogenic
Exon 6	c.560_561del	p.Ile187Thrfs*6	Frameshift	1												Likely pathogenic	Likely pathogenic	n	Likely Pathogenic/Pathogenic	Likely Pathogenic
Exon 6	c.565dup	p.Cys189Leufs*5	Frameshift	1												Likely pathogenic	Likely pathogenic	n	Likely Pathogenic/Pathogenic	Likely Pathogenic
Exon 6	c.565T>C	p.Cys189Arg	Missense	3					y	PMID:19454582 (Burnichon)						VUS	VUS	n	VUS/Likely pathogenic	Likely Pathogenic
Exon 6	c.572G>A	p.Cys191Tyr	Missense	4					y	PMID:19261679 (Goffrini), PMID:22241717 (Piccini)			no LOH	SDHB negative SDHA positive	loss of enzymatic SDH activity yeast model	VUS	VUS	n	VUS/Likely pathogenic	Likely Pathogenic
Exon 6	c.574T>C	p.Cys192Arg	Missense	2	rs786202732			Pathogenic​	y (pathogenic)	PMID:15328326 (Neumann), PMID:12000816 (Neumann), PMID:17200167 (Timmers), PMID:18382370 (Klein), PMID:19454582 (Burnichon)						VUS	VUS	n	VUS/Likely pathogenic	Likely Pathogenic
Exon 6	c.575G>A	p.Cys192Tyr	Missense	3	rs397516835			Pathogenic	y	PMID:16317055 (Benn), PMID:19454582 (Burnichon)				SDHB negative		VUS	Likely pathogenic	y	VUS/Likely pathogenic	Likely Pathogenic
Exon 6	c.583_585del	p.Ser195del	In frame deletion	4					y	PMID:14985401 (Cascon), PMID:15479192 (Mhatre), PMID:19258401 (Cascon)						VUS	VUS	n	VUS	VUS
Exon 6	c.587G>A	p.Cys196Tyr	Missense	11	rs876658367			Pathogenic	y	PMID:17652212 (Amar), PMID:15328326 (Neumann), PMID:12000816 (Neumann), PMID:16317055 (Benn), PMID:16912137 (Brouwers), PMID:19454582 (Burnichon), PMID:18840642 (Timmers)						VUS	VUS	n	Likely Pathogenic/Pathogenic	Pathogenic
Exon 6	c.587G>T	p.Cys196Phe	Missense	1												VUS	Likely pathogenic	y	Pathogenic	Pathogenic
Exon 6	c.589C>T	p.Pro197Ser	Missense	2				UV		PMID:17848412 (Lima), PMID:19393419 (Sevilla), PMID:19454582 (Burnichon)						VUS	Pathogenic	y	VUS/Likely pathogenic	Likely Pathogenic
Exon 6	c.590C>G	p.Pro197Arg	Missense	9	rs74315367	ALL:0.00040% - NFE:0.00090%		Likely pathogenic​	y	PMID:11404820 (Astuti), PMID:14974914 (Astuti), PMID:16982587 (Lawrence), PMID:18419787 (Srirangalingam)						VUS	VUS	n	VUS	VUS
Exon 6	c.591del	p.Ser198Alafs*22	Frameshift	10	rs1060503757			Pathogenic​	y	PMID:11404820 (Astuti), PMID:14500403 (Gimenez-Roqueplo), PMID:16317055 (Benn), PMID:17987308 (Fakhry), PMID:19454582 (Burnichon), PMID:30877234 (Ben Aim)				SDHB negative (x2) SDHA positive (x1)	transcriptomic data: classification in cluster C1A	Pathogenic	Pathogenic	n	Pathogenic	Pathogenic
Exon 6	c.594C>A	p.Ser198Arg	Missense	1					y (pathogenic)	PMID:16103922 (Dahia)			LOH		western blot : no SDHB protein detected transcriptomic data: classification in cluster C1A	Likely pathogenic	Likely pathogenic	n	Likely Pathogenic	Likely Pathogenic
Exon 6	c.595_601del	p.Tyr199Glyfs*19	Frameshift	1									LOH			Pathogenic	Likely pathogenic	y	Pathogenic	Pathogenic
Exon 6	c.595_604delinsGG	p.Tyr199Glyfs*20	Frameshift	1				Pathogenic								Likely pathogenic	Likely pathogenic	n	Likely Pathogenic	Likely Pathogenic
Exon 6	c.598_603delinsAGGTGA	p.Trp200_Trp201delinsArgTer	Nonsense	2						PMID:19351833 (Neumann), PMID:20418362 (Lodish), PMID:17652212 (Amar),PMID:15531530 (McWhinney), PMID:19454582 (Burnichon)			LOH	SDHB negative SDHA positive		Pathogenic	Pathogenic	n	Pathogenic	Pathogenic
Exon 6	c.600G>T	p.Trp200Cys	Missense	14	rs397516836			Pathogenic​	y	PMID:19184535 (Henderson), PMID:17143317 (Drucker), PMID:17200167 (Timmers), PMID:20418362 (Lodish), PMID:20119652 (Alrashdi)						VUS	VUS	n	VUS/Likely pathogenic	Likely Pathogenic
Exon 6	c.603G>T	p.Trp201Cys	Missense	1												VUS	VUS	n	VUS	VUS
Exon 6	c.617A>G	p.Tyr206Cys	Missense	1					y	PMID:19454582 (Burnichon)						VUS	VUS	n	VUS	VUS
Exon 6	c.620_621del	p.Leu207Argfs*14	Frameshift	10	rs1060503752			Pathogenic	y	PMID:17652212 (Amar), PMID:14500403 (Gimenez-Roqueplo), PMID:16314641 (Amar), PMID:16317055 (Benn), PMID:19454582 (Burnichon), PMID:30877234 (Ben Aim)				SDHB negative SDHA positive	transcriptomic data: classification in cluster C1A	Pathogenic	Pathogenic	n	Pathogenic	Pathogenic
Exon 6	c.623G>A	p.Gly208Glu	Missense	1					y	PMID:16317055 (Benn)			LOH	SDHB negative SDHA positive	western blot : no SDHB protein detected transcriptomic data: classification in cluster C1A	Likely pathogenic	Likely pathogenic	n	Pathogenic	Pathogenic
Exon 6	c.626C>T	p.Pro209Leu	Missense	1					y (likely pathogenic)					SDHB negative		VUS	Likely pathogenic	y	VUS	VUS
Intron 6	c.642+1G>A	p.?	SpliceSite	1	rs1131691052			Pathogenic	y	PMID:19215943				SDHB negative		Pathogenic	Likely pathogenic	y	Likely Pathogenic	Likely Pathogenic
Intron 6	c.642+1G>T	p.?	SpliceSite	1												Likely pathogenic	Likely pathogenic	n	Likely Pathogenic	Likely Pathogenic
Intron 6	c.642+17T>C	p.?	Intronic	2	rs200597595	ALL:0.017% - AMR:0.028% - NFE:0.029% - OTH:0.014%	EA: G=0.03% - AA: G=0.00%	Likely benign​	y (likely benign)	PMID:19454582 (Burnichon)						VUS	Likely benign	y	VUS	VUS
Intron 6	c.643-2A>C	p.?	SpliceSite	2					y	PMID:19258401 (Cascon), PMID:26269449 (Curras-Freixes)						Likely pathogenic	Likely pathogenic	n	Likely Pathogenic/Pathogenic	Likely Pathogenic
Exon 7	c.645del	p.Tyr216Ilefs*4	Frameshift	1						PMID:16304664 (Mora)						Likely pathogenic	Likely pathogenic	n	Likely Pathogenic	Likely Pathogenic
Exon 7	c.649C>A	p.Arg217Ser	Missense	1												VUS	VUS	n	VUS/Likely pathogenic	VUS
Exon 7	c.649C>G	p.Arg217Gly	Missense	3	rs200245469	ALL:0.00040% - NFE:0.00090%		Conflicting interpretations of pathogenicity​ (Pathogenic(1);Uncertain significance(1))	y (pathogenic)		one case with VHL somatic mutation					VUS	VUS	n	VUS/Likely pathogenic	Likely Pathogenic
Exon 7	c.649C>T	p.Arg217Cys	Missense	3	rs200245469			Likely pathogenic	y (pathogenic)	PMID:16080530 (Braun), PMID:18382370 (Klein), PMID:18753105 (Vijan)						VUS	Pathogenic	y	VUS/Pathogenic	Likely Pathogenic
Exon 7	c.650G>C	p.Arg217Pro	Missense	1										SDHB negative		VUS	Likely pathogenic	y	VUS/Likely pathogenic	Likely Pathogenic
Exon 7	c.650G>T	p.Arg217Leu	Missense	1	rs747518441	ALL:0.00040% - NFE:0.00090%			y	PMID:19351833 (Neumann)						VUS	VUS	n	VUS/Likely pathogenic	VUS
Exon 7	c.654G>A	p.Trp218Ter	Nonsense	3	rs916516745			Pathogenic	y (pathogenic)	PMID:19454582 (Burnichon)						Likely pathogenic	Likely pathogenic	n	Likely Pathogenic	Likely Pathogenic
Exon 7	c.654G>T	p.Trp218Cys	Missense	1										SDHB negative		VUS	Likely pathogenic	y	VUS	VUS
Exon 7	c.660dup	p.Asp221Ter	Nonsense	1					y							Likely pathogenic	Likely pathogenic	n	Likely Pathogenic	Likely Pathogenic
Exon 7	c.670G>C	p.Asn224His	Missense	1					y	PMID:22517557 (Buffet), PMID:22517554 (Lefebvre)				non-contributory		VUS	VUS	n	VUS	VUS
Exon 7	c.685_686insCGCTTCACAGAGG	p.Glu229Alafs*31	Frameshift	1				Pathogenic	y							Likely pathogenic	Likely pathogenic	n	Likely Pathogenic	Likely Pathogenic
Exon 7	c.688C>G	p.Arg230Gly	Missense	1					y (likely pathogenic)	PMID:17102082 (Castellano)						VUS	VUS	n	VUS	VUS
Exon 7	c.688C>T	p.Arg230Cys	Missense	8	rs138996609	ALL:0.00080% - EAS:0.0054% - NFE:0.00090%		Pathogenic	y	PMID:19393419 (Sevilla), PMID:17652212 (Amar), PMID:14500403 (Gimenez), PMID:16103922 (Dahia), PMID:19454582 (Burnichon)			LOH	SDHB negative SDHA positive	western blot : no SDHB protein detected	Pathogenic	Likely pathogenic	y	Pathogenic	Pathogenic
Exon 7	c.689G>A	p.Arg230His	Missense	21	rs587782604	ALL:0.00040% - NFE:0.00090%		Pathogenic/Likely pathogenic	y	PMID:19393419 (Sevilla), PMID:19258401 (Cascon), PMID:16314641 (Amar), PMID:16912137 (Brouwers), PMID:18551016 (Persu), PMID:19454582 (Burnichon), PMID:30877234 (Ben Aim)			LOH	SDHB negative	loss of enzymatic SDH activity; transcriptomic data: classification in cluster C1A	Likely pathogenic	Likely pathogenic	n	Pathogenic	Pathogenic
Exon 7	c.689G>T	p.Arg230Leu	Missense	1	rs587782604	ALL:0.00040% - NFE:0.00090%		Pathogenic/Likely pathogenic	y	PMID:18382370 (Klein), PMID:19351833 (Neumann)						VUS	VUS	n	VUS/Likely pathogenic	Likely Pathogenic
Exon 7	c.700C>T	p.Leu234Leu	Synonymous	1	rs201728852	ALL:0.014% - SAS:0.11%		Likely benign​						SDHB positive SDHA positive		Likely benign	Likely benign	n	VUS/Likely Benign	Likely Benign
Exon 7	c.701T>C	p.Leu234Pro	Missense	1	rs786202913	ALL:0.0032% - FIN:0.029%								SDHB negative		VUS	VUS	n	VUS/Likely pathogenic	Likely Pathogenic
Exon 7	c.704A>G	p.Gln235Arg	Missense	1				UV								VUS	VUS	n	VUS	VUS
Exon 7	c.706G>A	p.Asp236Asn	Missense	1				UV								VUS	VUS	n	VUS	VUS
Exon 7	c.710C>G	p.Pro237Arg	Missense	2	rs878854579			UV								VUS	VUS	n	VUS	VUS
Exon 7	c.713del	p.Phe238Serfs*10	Frameshift	16	rs876660642	ALL:0.00040% - NFE:0.00090%		Pathogenic	y	PMID:16314641 (Amar), PMID:30877234 (Ben Aim)			LOH	SDHB negative	transcriptomic data: classification in cluster C1A	Pathogenic	Pathogenic	n	Pathogenic	Pathogenic
Exon 7	c.718_719del	p.Leu240Ilefs*15	Frameshift	1					y (pathogenic)	PMID:19351833 (Neumann), PMID:19454582 (Burnichon)						Likely pathogenic	Likely pathogenic	n	Likely Pathogenic	Likely Pathogenic
Exon 7	c.718_721del	p.Leu240Thrfs*7	Frameshift	4	rs794728950			Pathogenic	y	PMID:16314641 (Amar), PMID:16317055 (Benn), PMID:19454582 (Burnichon)						Likely pathogenic	Likely pathogenic	n	Likely Pathogenic	Likely Pathogenic
Exon 7	c.723C>A	p.Tyr241Ter	Nonsense	1												Likely pathogenic	Likely pathogenic	n	Likely Pathogenic	Likely Pathogenic
Exon 7	c.724C>A	p.Arg242Ser	Missense	3	rs786203251			Pathogenic	y	PMID:19351833 (Neumann)						Likely pathogenic	VUS	y	Likely Pathogenic	Likely Pathogenic
Exon 7	c.724C>T	p.Arg242Cys	Missense	8	rs786203251			Pathogenic	y	PMID:15235042 (Badenhop), PMID:17102086 (Schiavi), PMID:19454582 (Burnichon)				SDHB negative		Likely pathogenic	Likely pathogenic	n	Likely Pathogenic	Likely Pathogenic
Exon 7	c.724del	p.Arg242Alafs*6	Frameshift	1											transcriptomic data: classification in cluster C1A	Likely pathogenic	Likely pathogenic	n	Likely Pathogenic	Likely Pathogenic
Exon 7	c.725G>A	p.Arg242His	Missense	18	rs74315368	ALL:0.0012% - AFR:0.0062% - AMR:0.0029% - NFE:0.00090%		Pathogenic	y (pathogenic)	PMID:19393419 (Sevilla), PMID:19258401 (Cascon), PMID:15328326 (Neumann), PMID:12000816 (Neumann), PMID:12213855 (Young), PMID:16536919 (Jeffery), PMID:17652212 (Amar), PMID:18551016 (Persu), PMID:19075037 (Ghayee), PMID:19454582 (Burnichon)				SDHB negative (x2)		Likely pathogenic	VUS	y	Pathogenic	Pathogenic
Exon 7	c.740T>G	p.Met247Arg	Missense	1										SDHB negative SDHA positive		Pathogenic	Likely pathogenic	y	Pathogenic	Pathogenic
Exon 7	c.745T>G	p.Cys249Gly	Missense	1					y	PMID:19454582 (Burnichon)						VUS	VUS	n	VUS	VUS
Exon 7	c.745_748dup	p.Thr250Metfs*7	Frameshift	1					y	PMID:23072324 (Jafri)						Likely pathogenic	Likely pathogenic	n	Likely Pathogenic	Likely Pathogenic
Exon 7	c.746G>A	p.Cys249Tyr	Missense	4	rs1064794269			Likely pathogenic​	y	PMID:19454582 (Burnichon)						VUS	VUS	n	VUS	VUS
Exon 7	c.746G>T	p.Cys249Phe	Missense	1												VUS	VUS	n	VUS	VUS
Exon 7	c.758G>A	p.Cys253Tyr	Missense	3	rs786201085			Likely pathogenic​	y	PMID:17652212 (Amar), PMID:16314641 (Amar), PMID:19454582 (Burnichon), PMID:30877234 (Ben Aim)			LOH	SDHB negative	transcriptomic data: classification in cluster C1A	Likely pathogenic	Likely pathogenic	n	Pathogenic	Pathogenic
Exon 7	c.761C>T	p.Pro254Leu	Missense	4	rs948484408			UV	y (likely pathogenic)	PMID:17848412 (Lima), PMID:19454582 (Burnichon)						VUS	Pathogenic	y	VUS	VUS
Exon 7	c.763A>G	p.Lys255Glu	Missense	3				UV	y	PMID:19454582 (Burnichon)				SDHB negative		VUS	Likely pathogenic	y	VUS	VUS
Intron 7	c.765+4del	p.?	Intronic	2								no abnormal splicing		SDHB positive		VUS	Likely benign	y	Likely Benign	Likely Benign
Intron 7	c.765+13G>A	p.?	Intronic	1	rs115561881	ALL:0.061% - SAS:0.52% - NFE:0.0085% - FIN:0.0040% - OTH:0.014%	EA: T=0.02% - AA: T=0.00	Benign/Likely benign​	y (likely benign)							VUS	Likely benign	y	VUS	VUS
Intron 7	c.765+16G>C	p.?	Intronic	1							somatic EPAS1 c.1591C>T, p.Pro531Ser	no abnormal splicing	no LOH	SDHB negative SDHA positive		VUS	Likely benign	y	VUS	VUS
Intron 7	c.765+29G>A	p.?	Intronic	4	rs41273161	ALL:0.048% - AFR:0.0080% - AMR:0.031% - SAS:0.0033% - NFE:0.090% - FIN:0.0080% - OTH:0.069%	EA: T=0.05% - AA: T=0.02%	Likely benign​	y		one case with SDHD c.64C>T, p.Arg22Ter one case with MAX c.305T>C, p.Leu102Pro					VUS	Likely benign	y	Likely Benign	Likely Benign
	c.(765+1_766-1)_(*159_?)del	Exon 8 deletion	RGT	1				UV/Pathogenic								VUS	VUS	n	VUS/Pathogenic	Likely Pathogenic
Exon 8	c.780del	p.Ala262Leufs*8	Frameshift	1					y	PMID:19258401 (Cascon), PMID:19351833 (Neumann)						Likely pathogenic	Likely pathogenic	n	Likely Pathogenic	Likely Pathogenic
Exon 8	c.826A>G	p.Lys276Glu	Missense	1									LOH	SDHB negative SDHA positive		VUS	VUS	n	VUS/Likely Pathogenic	Likely Pathogenic
Supplemental Table S2: List of the SDHB variants included in the study
